# Supplementary material for: Distribution and characteristics of androgen receptor (AR) in breast cancer among women in Addis Ababa, Ethiopia: A cross sectional study
Source: PLoS One. 2020 May 6;15(5):e0232519. doi: 10.1371/journal.pone.0232519 (PMC7202607; doi:10.1371/journal.pone.0232519)
Supplement: S1 Data — (XLSX) [file pone.0232519.s001.xlsx]

## Sheet: Sweden data_corrected_V2
PtId	Age	Histology	Grade	Stage	ER	PR	HER2	Ki67	Class	AgeClass	AR	AgeClass2	Ki67catagory	Age50
1.1	30	1	2	3	1	1	0	30	2	1	1	2	2	1
10.1	35	1	3	2	1	0	0	24	2	1	1	2	2	1
10B	40	3	2	2	1	1	0	26	2	2	1	3	2	1
11B	27	2	#NULL!	1	1	1	0	41	2	1	1	1	2	1
12	52	1	2	4	1	0	0	0	1	3	1	4	1	2
12B	50	#NULL!	#NULL!	#NULL!	1	0	0	5	1	3	1	4	1	2
13.1	35	1	2	3	0	0	0	79	4	1	0	2	2	1
13B	#NULL!	#NULL!	#NULL!	#NULL!	0	1	0	46	2	#NULL!	#NULL!	#NULL!	2	#NULL!
14B	27	2	3	2	1	0	1	37	2	1	1	1	2	1
15B	45	1	2	1	0	0	0	16	4	2	1	3	1	1
16	50	#NULL!	#NULL!	#NULL!	0	0	0	25	4	3	1	4	2	2
16B	36	2	#NULL!	#NULL!	1	1	0	14	1	1	1	2	1	1
17B.1	42	1	2	3	1	0	0	19	1	2	0	3	1	1
18.1	#NULL!	#NULL!	#NULL!	#NULL!	1	1	0	0	1	#NULL!	1	#NULL!	1	#NULL!
18B	39	1	3	1	1	1	0	10	1	1	1	2	1	1
19	47	1	#NULL!	3	0	0	0	9	4	2	0	3	1	1
19B	#NULL!	#NULL!	#NULL!	#NULL!	0	0	1	3	3	#NULL!	1	#NULL!	1	#NULL!
2	42	#NULL!	#NULL!	#NULL!	0	0	0	29	4	2	1	#NULL!	2	1
20	28	1	3	3	0	0	1	51	3	1	1	1	2	1
20B	#NULL!	#NULL!	#NULL!	#NULL!	1	1	0	0	1	#NULL!	1	#NULL!	1	#NULL!
21	70	1	3	2	1	0	0	0	1	3	0	5	1	2
21B	40	1	2	1	0	0	0	40	4	2	1	3	2	1
23	66	2	1	2	1	1	0	18	1	3	1	5	1	2
23B	53	1	1	1	1	1	0	5	1	3	1	4	1	2
25B	38	2	2	2	1	0	0	10	1	1	1	2	1	1
26B	53	3	#NULL!	2	1	0	0	73	2	3	1	4	2	2
27B	38	1	3	1	1	0	0	39	2	1	1	2	2	1
29	45	2	3	2	0	0	0	0	4	2	1	3	1	1
29B.1	37	1	2	2	1	1	1	29	2	1	1	2	2	1
2B	34	1	2	2	0	0	0	47	4	1	0	2	2	1
30B	40	#NULL!	#NULL!	#NULL!	0	0	1	6	3	2	1	3	1	1
32B	65	#NULL!	#NULL!	#NULL!	1	1	0	2	1	3	1	5	1	2
33B	40	1	3	4	1	1	1	52	2	2	1	3	2	1
34B	25	1	3	3	1	1	0	41	2	1	1	1	2	1
35	35	1	#NULL!	2	1	1	1	0	1	1	1	2	1	1
35B	35	1	3	3	0	0	0	0	4	1	0	2	1	1
36	28	2	3	3	1	1	1	0	2	1	1	1	1	1
36B.1	38	1	3	3	0	0	0	67	4	1	0	2	2	1
37B	58	1	2	3	0	0	1	35	3	3	1	4	2	2
38	42	1	1	3	0	0	1	4	3	2	1	3	1	1
38B	66	3	2	1	1	1	0	0	1	3	1	5	1	2
39B	24	2	1	3	1	1	0	3	1	1	1	1	1	1
4.1	45	3	#NULL!	2	1	0	0	45	2	2	1	3	2	1
40	29	1	#NULL!	2	1	1	0	0	1	1	1	1	1	1
40B	41	1	2	3	0	0	1	10	3	2	1	3	1	1
41	56	2	#NULL!	3	0	0	0	12	4	3	0	4	1	2
41B.2	24	1	3	2	1	1	0	11	1	1	1	1	1	1
43	30	2	#NULL!	3	0	0	1	32	3	1	1	2	2	1
43B	28	2	3	3	1	1	0	80	2	1	1	1	2	1
44	30	1	3	3	1	1	0	30	2	1	1	2	2	1
45	60	1	#NULL!	2	1	1	0	10	1	3	1	5	1	2
45B	38	1	3	2	0	0	0	0	4	1	1	2	1	1
46	54	1	1	2	1	1	0	2	1	3	1	4	1	2
46B	36	2	2	2	0	0	0	0	4	1	1	5	1	1
47B	36	2	3	2	1	#NULL!	0	#NULL!	#NULL!	1	#NULL!	2	#NULL!	1
48	65	1	3	3	1	0	0	0	1	3	1	5	1	2
48B	22	1	#NULL!	1	1	0	1	15	2	1	1	1	1	1
49	32	1	3	3	1	1	0	16	1	1	1	2	1	1
49B	27	#NULL!	#NULL!	#NULL!	1	1	0	29	2	1	1	1	2	1
50B	58	1	2	#NULL!	0	0	#NULL!	0	#NULL!	3	0	4	1	2
51B	50	1	2	2	1	0	1	3	2	3	1	4	1	2
52	65	1	2	3	1	0	0	2	1	3	1	5	1	2
52B	40	1	2	1	0	1	1	10	1	2	1	3	1	1
53B	29	1	2	4	0	0	0	43	4	1	0	5	2	1
54B	42	1	2	3	1	0	0	14	1	2	1	3	1	1
56	38	3	3	3	1	1	0	10	1	1	1	2	1	1
56B	#NULL!	#NULL!	#NULL!	#NULL!	0	0	0	70	4	#NULL!	1	#NULL!	2	#NULL!
57	36	2	3	2	1	1	1	25	2	1	1	2	2	1
57B	65	1	3	3	1	1	1	6	1	3	1	5	1	2
58	40	1	3	2	1	1	0	40	2	2	1	3	2	1
58B.2	60	1	1	3	1	1	0	16	1	3	1	5	1	2
59	29	1	3	3	1	0	0	45	2	1	1	1	2	1
5B	52	1	3	1	0	0	0	60	4	3	0	4	2	2
6.2	50	1	2	2	1	1	0	0	1	3	1	4	1	2
60	36	2	2	2	1	1	1	40	2	1	1	2	2	1
60B	36	2	2	1	0	0	1	90	3	1	1	2	2	1
61B	32	1	2	1	1	0	0	0	1	1	0	2	1	1
62B	25	#NULL!	#NULL!	#NULL!	1	1	1	18	2	1	1	1	1	1
63B	27	1	3	2	1	1	0	70	2	1	1	1	2	1
64B	#NULL!	1	2	2	0	0	0	8	4	#NULL!	#NULL!	5	1	#NULL!
65	58	1	#NULL!	2	0	0	0	2	4	3	1	4	1	2
65B	46	1	3	3	0	0	0	40	4	2	0	3	2	1
66B	#NULL!	1	2	2	1	1	0	16	1	#NULL!	1	#NULL!	1	#NULL!
67	35	1	3	3	1	1	0	10	1	1	1	2	1	1
67B	#NULL!	1	#NULL!	3	1	0	0	3	1	#NULL!	0	#NULL!	1	#NULL!
68B	30	#NULL!	#NULL!	#NULL!	0	0	1	30	4	1	1	2	2	1
69	65	1	3	4	0	0	1	19	3	3	1	5	1	2
69B	35	1	2	2	1	0	0	0	1	1	1	2	1	1
6B	40	1	2	3	0	0	1	18	3	2	0	3	1	1
7.1	39	3	#NULL!	3	1	0	0	50	2	1	1	2	2	1
70B	46	2	#NULL!	1	1	0	0	0	1	2	1	3	1	1
72B	35	1	3	3	1	1	0	14	1	1	1	2	1	1
73B	60	2	1	2	0	0	0	10	4	3	0	5	1	2
74B	52	#NULL!	#NULL!	#NULL!	1	1	0	0	1	3	1	4	1	2
77B	40	2	3	1	1	0	0	26	2	2	1	3	2	1
78B	40	1	2	1	1	0	1	0	2	2	1	3	1	1
7B	25	1	2	3	1	1	0	57	2	1	1	1	2	1
80B	40	1	3	2	0	0	0	15	4	2	0	3	1	1
81B	45	1	#NULL!	2	0	0	0	48	4	2	1	3	2	1
83B	27	1	2	2	0	0	1	12	3	1	1	1	1	1
84B	50	1	#NULL!	1	1	1	0	14	1	3	1	4	1	2
85B	65	2	#NULL!	1	1	1	0	15	1	3	1	5	1	2
86B	30	2	#NULL!	3	1	1	0	8	1	1	1	2	1	1
87B	50	1	3	2	1	1	1	21	2	3	1	4	2	2
88B	39	2	#NULL!	2	1	0	0	1	1	1	1	2	1	1
89B	#NULL!	#NULL!	#NULL!	#NULL!	1	1	0	5	1	#NULL!	1	#NULL!	1	#NULL!
8B	75	1	3	2	1	1	0	15	1	3	1	5	1	2
90B.1	#NULL!	1	3	3	0	0	0	65	4	#NULL!	0	#NULL!	2	#NULL!
91B	50	1	3	1	0	0	0	50	4	3	0	4	2	2
92B	40	2	3	1	1	0	0	15	1	2	1	3	1	1
93B	35	1	3	3	1	0	0	0	1	1	1	2	1	1
94B	50	2	2	2	1	1	1	55	2	3	0	4	2	2
95B	52	2	3	3	0	0	0	50	4	3	1	4	2	2
9B	#NULL!	#NULL!	#NULL!	#NULL!	1	1	0	8	1	#NULL!	1	#NULL!	1	#NULL!
						Key=	AR,ER,PR,HER2; 1=Posiive, 0=Negative
							Age Class; 1=<40, 2=40-49, 3=≥50
							Histology; 1=Infiltrating Ductal,2=Lobular,3=Others/Not Classified
							Null=Missing
